# Supplementary material for: Distinct Glycosylation Responses to Spinal Cord Injury in Regenerative and Nonregenerative Models
Source: J Proteome Res. 2022 May 4;21(6):1449–66. doi: 10.1021/acs.jproteome.2c00043 (PMC9171824; doi:10.1021/acs.jproteome.2c00043)
Supplement: Supplementary file 2 — pr2c00043_si_002.xlsx [file pr2c00043_si_002.xlsx]

## Sheet: Supplementary Table 6
UND (new)				NAN-1				ABS				ABS + BTG				ABS + BTG + BKF				ABS + BTG + BKF + AMF				ABS + BTG + BKF + AMF + GUH
GU	% Area	%	Glycan	GU	% Area	%	Glycan	GU	% Area		Glycan	GU	% Area	%	Glycan	GU	% Area	%	Glycan	GU	% Area	%	Glycan	GU	% Area	%	Glycan
4.25	0.31	0.31	M3	4.24	0.43	0.43	M3	4.23	0.59	0.59	M3	4.27	0.22	0.22	M3	4.27	1.11	1.11	M3	4.29	1.07	1.07	M3	4.29	13.95	13.95	M3
4.75	1.02	0.05	M3B	4.76	0.98	0.04	M3B	4.73	0.96	0.04	M3B	4.74	1.01	0.04	M3B	4.62	0.04	0.04	M3B	4.6	0.04	0.04	M3B	4.76	1	1	M3B
		0.05	A1			0.04	A1			0.03	A1			0.08	A1	4.8	1.57	1.57	A1	4.83	1.72	1.72	A1	4.83	3.46	3.94	A1
		0.92	FM3			0.9	FM3			0.89	FM3			0.89	FM3									4.98	0.48
5.16	0.16	0.08	A1B	5.17	0.15	0.07	A1B	5.15	0.15	0.07	A1B	5.14	0.17	0.085	A1B	5.09	0.33	0.16	A1B	5.12	0.38	0.19	A1B	5.11	2.98	2.13	A1B
		0.08	M4			0.08	M4			0.08	M4			0.085	M4			0.16	M4			0.19	M4			0.85	M4
5.33	0.89	0.06	A1G1S(2Ac)1	5.34	0.74	0.05	A1G1S(2Ac)1	5.31	0.7	0.05	A1G1S(2Ac)1	5.39	3.86	0.09	A1G1S(2Ac)1	5.34	14.37	0.6	A1G1S(2Ac)1	5.36	17.17	1	A1G1S(2Ac)1	5.35	4.8	1.36	A1G1S(2Ac)1
		0.05	A2			0.02	A2			0.01	A2			2.33	A2			13.6	A2			16.07	A2			3.34	A2 und
		0.17	M4			0.14	M4			0.12	M4			0.17	M4			0.17	M4			0.1	M4			0.1	M4
		0.05	A2B			0.03	A2B			0.02	A2B			0.07	A2B	5.46	0.99	0.99	A2B	5.48	1.16	1.16	A2B	5.47	0.94	0.34	A2B und
		0.56	FA1			0.5	FA1			0.5	FA1			1.2	FA1
																5.53	0.66	0.66	A1G1S(1Ac)1	5.53	0.65	0.65	A1G1S(1Ac)1			0.6	A1G1S(1Ac)1
5.62	0.31			5.63	0.29			5.6	0.29			5.61	0.73			5.63	3.48	0.81	A1G(SO4-2)1	5.65	3.81	0.81	A1G(SO4-2)1	5.64	6.54	3.88	A1G(SO4-2)1
		0.11	M4A1			0.1	M4A1			0.1	M4A1			0.35	M4A1			2.67	M4A1			3	M4A1			2.66	M4A1 und
		0.05	FA1B			0.05	FA1B			0.05	FA1B			0.19	FA1B
		0.1	FM4			0.1	FM4			0.1	FM4			0.19	FM4
		0.05	A1G1			0.04	A1G1			0.04	A1G1
5.84	4.69	0.05	A1G(SO4-2)1	5.86	4.63	0.05	A1G(SO4-2)1	5.82	4.56	0.05	A1G(SO4-2)1	5.85	12.06	0.05	A1G(SO4-2)1	5.73	13.64	0.6	A1G(SO4-2)1	5.76	17.03	0.6	A1G(SO4-2)1	5.77	14.65	1.02	A1G(SO4-2)1
		0.1	M4A1			0.1	M4A1			0.1	M4A1			0.3	M4A1			1.18	M4A1			1.5	M4A1			1.2	M4A1 und ?
																		0.4	A2G1S(2Ac)1			0.8	A2G1S(2Ac)1			2.14	A2G1S(2Ac)1
		0.2	A2G1S(1Ac)1			0.2	A2G1S(1Ac)1			0.2	A2G1S(1Ac)1			0.4	A2G1S(1Ac)1			0.55	A2G1S(1Ac)1			0.75	A2G1S(1Ac)1			1.24	A2G1S(1Ac)1
		0.11	A3			0.11	A3			0.11	A3			1.06	A3			10.41	A3			13.38	A3			10.55	A3 und
		0.35	A1F1G1S(2Ac)1			0.35	A1F1G1S(2Ac)1			0.35	A1F1G1S(2Ac)1			0.35	A1F1G1S(2Ac)1			0.5	A1F1G1S(2Ac)1					5.9	1.5
		0.5	FA1G1S(2Ac)1			0.5	FA1G1S(2Ac)1			0.5	FA1G1S(2Ac)1			0.5	FA1G1S(2Ac)1
		2.61	FA2			2.61	FA2			2.6	FA2			8	FA2
		0.3	FA2B			0.28	FA2B			0.25	FA2B			0.9	FA2B
		0.47	FA1G1S(1Ac)1			0.43	FA1G1S(1Ac)1			0.4	FA1G1S(1Ac)1			0.5	FA1G1S(1Ac)1
6.19	6.43	4.4	M5	6.21	6.72	4.3	M5	6.18	6.97	4.25	M5	6.19	7.57	4.25	M5	6.13	10.78	5.35	M5	6.15	14.45	5.35	M5	6.16	16.61	5.35	M5
		0.11	A2G(SO4-2)1			0.11	A2G(SO4-2)1			0.11	A2G(SO4-2)1			0.3	A2G(SO4-2)1			1.55	A2G(SO4-2)1			2.35	A2G(SO4-2)1			0.99	A2G(SO4-2)1 und
		0.06	A3G1S(2Ac)1			0.06	A3G1S(2Ac)1			0.06	A3G1S(2Ac)1			0.07	A3G1S(2Ac)1			1.65	A3G1S(2Ac)1			2.35	A3G1S(2Ac)1			1.99	A3G1S(2Ac)1 und
		0.2	FA1G(SO4-2)1			0.2	FA1G(SO4-2)1			0.2	FA1G(SO4-2)1			0.2	FA1G(SO4-2)1											3.84	A1F1G(SO4-2)1
		0.3	FM4A1			0.3	FM4A1			0.3	FM4A1			0.9	FM4A1
		0.15	A1F(2)1G1S(1Ac)1			0.15	A1F(2)1G1S(1Ac)1			0.15	A1F(2)1G1S(1Ac)1			0.15	A1F(2)1G1S(1Ac)1
														0.9	A2(2)F1
		1.1	A2G1			1.5	A2G1			1.5	A2G1
		0.11	FA1G1			0.1	FA1G1			0.4	FA1G1			0.8	A1G(*)1Ga1			2.35	A1G(*)1Ga1			4.62	A1G(*)1Ga1			4.44	A1G(*)1Ga1
6.24	8.03	0.25	A3B	6.26	7.97	0.25	A3B	6.22	7.87	0.18	A3B	6.24	13.85	1.85	A3B	6.25	2.08	1.93	A3B	6.28	2.52	2.4	A3B	6.28	0.99	1.25	A3B und
		0.05	A2G(SO4-2)1			0.05	A2G(SO4-2)1			0.05	A2G(SO4-2)1			0.08	A2G(SO4-2)1			0.3	A2G(SO4-2)1			0.35	A2G(SO4-2)1			0.08	A2G(SO4-2)1
														0.08	A3G1S(1Ac)1			0.05	A3G1S(1Ac)1			0.1	A3G1S(1Ac)1			0.15	A3G1S(1Ac)1
		0.1	A1F1G1			0.1	A1F1G1			0.15	A1F1G1			0.05	A1F1G1			0.15	A1F1G1
		0.5	FA1G(SO4-2)1			0.5	FA1G(SO4-2)1			0.5	FA1G(SO4-2)1			0.55	FA1G(SO4-2)1
		0.15	FM4A1			0.15	FM4A1			0.1	FM4A1			0.35	FM4A1
		0.2	FA2G1S(2Ac)1			0.2	FA2G1S(2Ac)1			0.2	FA2G1S(2Ac)1			0.49	FA2G1S(2Ac)1	6.37	0.47			6.41	0.55			6.42	0.49
														0.2	FA2G1S(1Ac)1
		5.5	FA3			5.5	FA3			5.5	FA3			9.2	FA3
		0.15	FA1F1G1S(2Ac)1			0.15	FA1F1G1S(2Ac)1			0.15	FA1F1G1S(2Ac)1			0.15	FA1F1G1S(2Ac)1
		0.8	A1F(2)1G(SO4-2)1			0.8	A1F(2)1G(SO4-2)1			0.75	A1F(2)1G(SO4-2)1			0.85	A1F(2)1G(SO4-2)1
		0.14	FA1BG1			0.13	FA1BG1			0.14	FA1BG1
		0.19	M4A1G1			0.14	M4A1G1			0.15	M4A1G1
6.61	0.5	0.06	M5A1	6.63	0.54	0.1	M5A1	6.6	0.77	0.15	M5A1	6.58	2.48	0.85	M5A1	6.51	2.77	1.05	M5A1	6.54	6.24	1.8	M5A1	6.5	3.07
		0.06	A3G(SO4-2)1			0.04	A3G(SO4-2)1			0.04	A3G(SO4-2)1			0.08	A3G(SO4-2)1			0.22	A3G(SO4-2)1			1.2	A3G(SO4-2)1			0.52	A3G(SO4-2)1 und
		0.23	A4			0.2	A4			0.25	A4			1.55	A4			1.8	A4			3.24	A4			2.55	A4
		0.15	FA2G1			0.2	FA2G1			0.33	FA2G1
6.65	1.02	0.02	M5A1	6.68	1.59	0.04	M5A1	6.65	1.94	0.03	M5A1	6.66	1.63	0.16	M5A1	6.59	2.6	1.1	M5A1	6.62	3.51	1	M5A1	6.63	2.13	0.85	M5A1 und?
		0.05	A3G(SO4-2)1			0.1	A3G(SO4-2)1			0.1	A3G(SO4-2)1			0.16	A3G(SO4-2)1			0.25	A3G(SO4-2)1			0.8	A3G(SO4-2)1			0.85	A3G(SO4-2)1 und
														0.45	A4B			0.75	A4B			1.71	A4B			0.43	A4B und ?
		0.59	FM5			0.62	FM5			0.63	FM5			0.43	FM5
		0.1	FA2G(SO4-2)1			0.17	FA1G(SO4-2)1			0.23	FA1G(SO4-2)1			0.27	FA1G(SO4-2)1
														0.16	FA3G1S(2Ac)1
		0.01	M4A1G1			0.12	M4A1G1			0.22	M4A1G1
		0.08	A2G2S(1Ac)1			0.2	A2G2S(1Ac)1			0.22	A2G2S(1Ac)1
		0.07	A3G1			0.12	A3G1			0.18	A3G1
		0.1	FA2BG1			0.22	FA2BG1			0.33	FA2BG1
6.79	0.29	0.05	A1G1Ga1	6.83	0.64	0.09	A1G1Ga1	6.79	1.15	0.07	A1G1Ga1	6.8	3.1	0.1	A1G1Ga1	6.74	1.17	0.15	A1G1Ga1	6.78	1.6	0.06	A1G1Ga1	6.79	1.68	1.68	A1G1Ga1
		0.09	A4G1S(2Ac)1			0.4	A4G1S(2Ac)1			0.45	A4G1S(2Ac)1			0.8	A4G1S(2Ac)1			1.22	A4G1S(2Ac)1			1.34	A4G1S(2Ac)1
														0.3	FA3B
		0.05	FA2G(SO4-2)1			0.05	FA2G(SO4-2)1			0.04	FA2G(SO4-2)1			0.2	FA2G(SO4-2)1
														1.05	A2F(2)1G1
										0.04	A2F(2)1G(SO4-2)1			0.15	A2F(2)1G(SO4-2)1							0.2	A2F1G(SO4-2)1
		0.1	A2G2			0.1	A2G2			0.55	A2G2
														0.5	A3F(2)1G(*)1Ga1
6.95	1.75	0.19	M6	6.98	2.3	0.22	M6	6.94	2.85	0.21	M6	6.96	2.6	0.22	M6	6.87	1.51	0.2	M6	6.86	1.29	0.2	M6	6.92	0.83	0.2	M6
		0.01	A1G1Ga1			0.01	A1G1Ga1			0.01	A1G1Ga1			0.01	A1G1Ga1			0.01	A1G1Ga1			0.01	A1G1Ga1			0.63	A1G1Ga1
		0.25	A4G(SO4-2)1			0.31	A4G(SO4-2)1			0.3	A4G(SO4-2)1			0.55	A4G(SO4-2)1			0.53	A4G(SO4-2)1			0.49	A4G(SO4-2)1
		0.25	A4G1S(1Ac)1			0.32	A4G1S(1Ac)1			0.31	A4G1S(1Ac)1			0.55	A4G1S(1Ac)1			0.53	A4G1S(1Ac)1			0.49	A4G1S(1Ac)1
		0.05	A2F1G1			0.06	A2F1G1			0.1	A2F1G1			0.1	A2F1G1			0.24	A2F1G1
						0.11	FA1F1G1			0.1	FA1F1G1			0.1	FA1F1G1							0.1	A3F1G(SO4-2)1
		0.15	FM5A1			0.15	FM5A1			0.15	FM5A1			0.31	FM5A1
						0.05	FA3G1(SO4-2)			0.05	FA3G1(SO4-2)			0.05	FA3G1(SO4-2)
		0.05	FA4			0.1	FA4			0.1	FA4			0.21	FA4
		0.4	A3F(2)1G1S(2Ac)1			0.43	A3F(2)1G1S(2Ac)1			0.41	A3F(2)1G1S(2Ac)1			0.5	A3F(2)1G1S(2Ac)1
		0.25	A2G(SO4-2)1G1			0.34	A2G(SO4-2)1G1			0.31	A2G(SO4-2)1G1
										0.01	A3G2S(2Ac)1
		0.1	FM4A1G1			0.15	FM4A1G1			0.73	FM4A1G1
		0.05	A2BG2			0.05	A2BG2			0.06	A2BG2
7.08	7.07	5.5	M6D1,D3	7.11	8.8	6	M6D1,D3	7.08	11.09	6.3	M6D1,D3	7.1	9.04	6.4	M6D1,D3	7.03	9.96	6.4	M6D1,D3	7.07	8.2	6.5	M6D1,D3	7.07	8.01	6.5	M6D1,D3
		0.14	A4G(SO4-2)1			0.15	A4G(SO4-2)1			0.22	A4G(SO4-2)1			0.2	A4G(SO4-2)1			0.3	A4G(SO4-2)1			0.2	A4G(SO4-2)1
		0.15	A2F1G1			0.26	A2F1G1			0.37	A2F1G1			0.29	A2F1G1			1.2	A2F1G1
		0.15	A2BF1G1			0.17	A2BF1G1			0.38	A2BF1G1			0.15	A2BF1G1			0.25	A2BF1G1
		0.2	FM5A1			0.21	FM5A1			0.32	FM5A1			0.99	FM5A1
		0.03	FA4B			0.04	FA4B			0.05	FA4B			0.24	FA4B
		0.4	A3BG1			0.51	A3BG1			0.82	A3BG1
		0.2	FM4A1G1			0.2	FM4A1G1			0.31	FM4A1G1
						0.2	FA2G2S(2Ac)1			0.31	FA2G2S(2Ac)1			0.77	A2G1Ga1			1.4	A2G1Ga1			1.5	A2G1Ga1			1.51	A2G1Ga1 und
						0.2	FA2G2S(1Ac)1			0.31	FA2G2S(1Ac)1
		0.3	FA3G1			0.86	FA3G1			1.7	FA3G1							0.41	A3F(3)1G(*)1Ga1
7.2	1.41	0.15	M6	7.2	1.34	0.18	M6	7.17	3.9	0.3	M6	7.21	1.83	0.3	M6	7.21	2.12	0.21	M6	7.18	0.89	0.21	M6	7.26	0.21	0.21	M6
		0.08	A2G1Ga1			0.1	A2G1Ga1			0.3	A2G1Ga1			0.43	A2G1Ga1			0.68	A2G1Ga1			0.68	A2G1Ga1
		0.08	M4A1F1G1			0.05	M4A1F1G1			0.25	M4A1F1G1			0.25	M4A1F1G1			0.33	M4A1F1G1
		0.08	A3F1G1			0.05	A3F1G1			0.15	A3F1G1			0.3	A3F1G1			0.7	A3F1G1
		0.05	A2F1G2S(2Ac)1			0.05	A2F1G2S(2Ac)1			0.1	A2F1G2S(2Ac)1			0.1	A2F1G2S(2Ac)1			0.2	A2F1G2S(2Ac)1
		0.01	FA1G1Ga1			0.01	FA1G1Ga1			0.05	FA1G1Ga1			0.05	FA1G1Ga1
		0.1	FA4G1S(2Ac)1			0.1	FA4G1S(2Ac)1			0.15	FA4G1S(2Ac)1			0.4	FA4G1S(2Ac)1
		0.3	A3BG1			0.25	A3BG1			0.45	A3BG1
		0.4	FA3G1			0.45	FA3G1			1.35	FA3G1
		0.08	M5A1G1			0.05	M5A1G1			0.7	M5A1G1
		0.08	A4G1			0.05	A4G1			0.1	A4G1
7.37	2.13	0.5	M6	7.4	2.66	0.6	M6	7.36	2.31	0.7	M6	7.4	2.17	0.7	M6	7.33	2.42	0.69	M6	7.37	1.02	0.69	M6	7.37	0.69	0.69	M6
		0.2	A2G1Ga1			0.26	A2G1Ga1			0.3	A2G1Ga1			0.3	A2G1Ga1			0.33	A2G1Ga1			0.33	A2G1Ga1
		0.1	M4A1F1G1			0.2	M4A1F1G1			0.2	M4A1F1G1			0.2	M4A1F1G1			0.4	M4A1F1G1
		0.1	A3F1G1			0.1	A3F1G1			0.1	A3F1G1			0.55	A3F1G1			0.8	A3F1G1
																		0.2	A2F1G2S(2Ac)1
		0.19	FA2F1G1			0.2	FA2F1G1			0.8	FA2F1G1			0.85	FA2F1G1
												7.49	0.94	0.01	FA2BF1G1
		0.09	M4A1F(2)1G1			0.4	M4A1F(2)1G1	7.46	2.31	0.52	M4A1F(2)1G1			0.5	M4A1F(2)1G1
		0.1	M5A1G1			0.1	M5A1G1			0.1	M5A1G1
		0.05	A3G(SO4-2)1G1			0.05	A3G(SO4-2)1G1			0.05	A3G(SO4-2)1G1
		0.1	A4G1			0.1	A4G1			0.1	A4G1
		0.1	FA3G2S(2Ac)1			0.1	FA3G2S(2Ac)1			0.1	FA3G2S(2Ac)1
		0.1	A3G2			0.1	A3G2			0.6	A3G2
		0.3	A2F(2)1G2			0.45	A2F(2)1G2			1.05	A2F(2)1G2
		0.2	A2G1Sg(3)1
7.56	1.44	0.45	M6A1	7.61	3.37	0.6	M6A1	7.57	7.2	0.65	M6A1	7.54	2.57	0.7	M6A1	7.45	1.95	0.94	M6A1	7.49	0.85	0.94	M6A1	7.5	0.9	0.9	M6A1
		0.15	A2F2G1			0.25	A2F2G1			0.3	A2F2G1			0.3	A2F2G1			0.6	A2F2G1
		0.05	A2F1G2S(1Ac)1			0.05	A2F1G2S(1Ac)1			0.05	A2F1G2S(1Ac)1			0.05	A2F1G2S(1Ac)1			0.1	A2F1G2S(1Ac)1
														0	A2F2G1(SO4-2)			0.31	A2F2G1(SO4-2)
		0.25	FM6D1,D3			0.38	FM6D1,D3			0.45	FM6D1,D3			0.51	FM6D1,D3
														0.4	FA3F(2)1G1S(2Ac)1
		0.35	FA2G2			1.7	FA2G2			4.8	FA2G2							0	difference
		0.05	A2F2G1			0.05	A2F2G1			0.05	A2F2G1			0.05	A2F2G1	7.59	0.7	0.25	A2F2G1	7.61	0.09
		0.05	A2F1G2S(1Ac)1			0.05	A2F1G2S(1Ac)1			0.05	A2F1G2S(1Ac)1			0.05	A2F1G2S(1Ac)1			0.1	A2F1G2S(1Ac)1
										0.1	A2F1G(SO4-2)1G1			0.1	A2F1G(SO4-2)1G1			0.25	A2F1G(SO4-2)1G1
																		0.1	A3F1G2S(2Ac)1
		0.05	A4G2S(2Ac)1			0.15	A4G2S(2Ac)1			0.2	A4G2S(2Ac)1
		0.03	FA3BG1			0.08	FA3BG1			0.15	FA3BG1
						0.05	FA2G(SO4-2)1G1			0.1	FA2G(SO4-2)1G1
														0.41	A3F(2)2G(*)1Ga1
		0.01	FA2BG2			0.01	FA2BG2			0.3	FA2BG2
7.67	3.64	0.25	junk	7.73	2.85	0.25	junk	7.73	4.41	0.25	junk	7.73	3.19	0.25	junk	7.69	0.78	0.25	junk	7.74	0.79	0.25	junk	7.7	0.25	0.25	junk
		0.25	A3G1Ga1			0.2	A3G1Ga1			0.35	A3G1Ga1			0.44	A3G1Ga1			0.53	A3G1Ga1			0.54	A3G1Ga1
		0.1	FA2G1Ga1			0.04	FA2G1Ga1			0.2	FA2G1Ga1			0.35	FA2G1Ga1
		0.15	FM4A1F1G1			0.1	FM4A1F1G1			0.15	FM4A1F1G1			0.1	FM4A1F1G1
		0.1	FA3F1G1			0.04	FA3F1G1			0.05	FA3F1G1			0.4	FA3F1G1
		0.1	FA2F1G2S(2Ac)1			0.1	FA2F1G2S(2Ac)1			0.15	FA2F1G2S(2Ac)1			0.1	FA2F1G2S(2Ac)1
														0.1	FA3F(2)1G1(SO4-2)
														0.05	FA4BF(2)1
		1.35	FM4A1F(2)1G1			1.15	FM4A1F(2)1G1			1.45	FM4A1F(2)1G1			1.4	FM4A1F(2)1G1
		0.2	A4G(SO4-2)1G1			0.2	A4G(SO4-2)1G1			0.25	A4G(SO4-2)1G1
		0.2	A4G2S(1Ac)1			0.2	A4G2S(1Ac)1			0.25	A4G2S(1Ac)1
		0.1	FM5A1G1			0.1	FM5A1G1			0.2	FM5A1G1
		0.01	FA4G1			0.01	FA4G1			0.01	FA4G1
		0.04	A3F1G2S(2Ac)1			0.04	A3F1G2S(2Ac)1			0.05	A3F1G2S(2Ac)1
										0.05	A3G3S(1Ac)1
		0.55	A2F(2)1G2			0.32	A2F(2)1G2			1	A2F(2)1G2
		0.12	M4A1G1S(6)1			0.05	M4A1G1S(6)1
		0.12	FA2G1S(6)1			0.05	FA2G1S(6)1
7.78	0.81	0.4	M7	7.79	1.2	0.6	M7	7.76	1.27	0.6	M7	7.8	1.42	0.57	M7	7.8	0.69	0.69	M7	7.82	0.63	0.63	M7	7.83	0.59	0.59	M7
		0.05	FA2G1Ga1			0.05	FA2G1Ga1			0.05	FA2G1Ga1			0.05	FA2G1Ga1
		0.1	FM4A1F1G1			0.18	FM4A1F1G1			0.2	FM4A1F1G1			0.2	FM4A1F1G1
		0	FA3F1G1			0.12	FA3F1G1			0.22	FA3F1G1			0.3	FA3F1G1
		0.11	FA2F1G2S(2Ac)1			0.2	FA2F1G2S(2Ac)1			0.2	FA2F1G2S(2Ac)1			0.3	FA2F1G2S(2Ac)1
		0.05	A1F1G1S(6)1			0.05	A1F1G1S(6)1
		0.05	FA2BG1S(3)1
		0.05	FA3G1S(3)1
7.84	1.19	0.25	FA2F2G1	7.88	0.91	0.25	FA2F2G1	7.82	0.96	0.31	FA2F2G1	7.83	1.1	0.3	FA2F2G1
		0.05	FA2F1G2S(1Ac)1			0.04	FA2F1G2S(1Ac)1			0.05	FA2F1G2S(1Ac)1			0.05	FA2F1G2S(1Ac)1
		0.25	FA2F2G(SO4-2)1			0.25	FA2F2G(SO4-2)1			0.3	FA2F2G(SO4-2)1			0.3	FA2F2G(SO4-2)1
		0.25	FA2F(2)2G1			0.25	FA2F(2)2G1			0.3	FA2F(2)2G1			0.45	FA2F(2)2G1
		0.05	FA2G(SO4-2)1S(6)1			0.04	FA2G(SO4-2)1S(6)1
		0.04	A3G1S(6)1			0.04	A3G1S(6)1
		0.05	FA2BG1S(6)1			0.04	FA2BG1S(6)1
		0.05	FA3G(SO4-2)1S(3)1
		0.1	A2F1G1S(3)1
		0.1	FA3G1S(3)1
7.95	7.62	3.43	M7 /M7 D1	8.01	7.2	3.22	M7 /M7 D1	7.96	7.67	3.23	M7 /M7 D1	7.98	7.52	3.25	M7 /M7 D1	7.9	5.7	3.5	M7 /M7 D1	7.95	3.85	3.85	M7 /M7 D1	7.95	3.73	3.73	M7 /M7 D1
		0.04	A4F1G1			0.04	A4F1G1			0.04	A4F1G1			0.15	A4F1G1			0.2	A4F1G1
		0.05	M5A1F1G1			0.1	M5A1F1G1			0.3	M5A1F1G1			0.36	M5A1F1G1			0.8	M5A1F1G1
														0.2	A3F1G(SO4-2)1G1			0.4	A3F1G(SO4-2)1G1
		0.01	A4BF1G1			0.01	A4BF1G1			0.01	A4BF1G1			0.41	A4BF1G1			0.8	A4BF1G1
		0.2	FM6A1			0.2	FM6A1			0.2	FM6A1			0.2	FM6A1
		0.62	M7			0.62	M7			0.6	M7			0.76	M7	8.06	0.85	0.85	M7	8.03	0.93	0.93	M7	8.05	0.89	0.89	M7
						0.2	FA2F2G1			0.2	FA2F2G1			0.2	FA2F2G1
		0.05	FA2F1G2S(1Ac)1			0.05	FA2F1G2S(1Ac)1			0.05	FA2F1G2S(1Ac)1			0.05	FA2F1G2S(1Ac)1
						0.15	FA2F(2)1G(SO4-2)1G1			0.15	FA2F(2)1G(SO4-2)1G1			0.15	FA2F(2)1G(SO4-2)1G1
														0.1	FA3F1G2S(2Ac)1
		0.22	junk			0.22	junk			0.22	junk			0.22	junk	8.21	1.16	0.2	junk	8.18	0.57	0.22	junk	8.27	0.22	0.22	junk
														0.3	A4G1Ga1			0.3	A4G1Ga1			0.35	A4G1Ga1
		0.05	A2F2G2			0.05	A2F2G2			0.4	A2F2G2			0.4	A2F2G2			0.65	A2F2G2
		0.65	FA2F(2)2G(SO4-2)1G1			0.65	FA2F(2)2G(SO4-2)1G1			0.72	FA2F(2)2G(SO4-2)1G1			0.77	FA2F(2)2G(SO4-2)1G1
		0.05	A4G(SO4-2)1G1			0.05	A4G(SO4-2)1G1			0.05	A4G(SO4-2)1G1
										0.05	A2F1G2
		0.15	FM5A1G1			0.18	FM5A1G1			0.75	FM5A1G1
		0.05	A2G2Ga1			0.05	A2G2Ga1			0.05	A2G2Ga1
		0.04	A3F1G2			0.1	A3F1G2			0.25	A3F1G2
		0.1	FA4G2S(2Ac)1			0.1	FA4G2S(2Ac)1			0.1	FA4G2S(2Ac)1
		0.04	A3BG2			0.08	A3BG2			0.1	A3BG2
						0.08	FA3G2			0.2	FA3G2
		0.1	A1F(2)1G(SO4-2)1S(6)1			0.1	A1F(2)1G(SO4-2)1S(6)1
		0.1	FA2G1Sg(3)1
		0.05	A2F1G(SO4-2)1S(6)1			0.05	A2F1G(SO4-2)1S(6)1
		0.2	A2G2S(6)1			0.2	A2G2S(6)1
		0.4	FM4A1G1S(6)1			0.4	FM4A1G1S(6)1
		0.41	M4A1F(2)1G1S(3)1
		0.31	FA3G1S(3)1
		0.3	FA1G1Sg(6)1			0.3	FA1G1Sg(6)1
8.3	1.45	0.3	junk	8.34	1.44	0.3	junk	8.28	1.6	0.3	junk	8.3	1.49	0.4	junk	8.4	0.56	0.3	junk	8.39	0.6	0.31	junk	8.45	0.31	0.31	junk
		0.1	A4G1Ga1			0.1	A4G1Ga1			0.1	A4G1Ga1			0.2	A4G1Ga1			0.25	A4G1Ga1			0.29	A4G1Ga1
														0.05	A4F1G2S(2Ac)1			0.01	A4F1G2S(2Ac)1
		0.2	FA2F(2)2G1			0.25	FA2F(2)2G1			0.27	FA2F(2)2G1			0.3	FA2F(2)2G1
		0.39	FA3F(2)3G1S(2Ac)1			0.35	FA3F(2)3G1S(2Ac)1			0.4	FA3F(2)3G1S(2Ac)1			0.54	FA3F(2)3G1S(2Ac)1
		0.01	A3G(SO4-2)1G2			0.01	A3G(SO4-2)1G2			0.01	A3G(SO4-2)1G2
		0.39	A4G2			0.41	A4G2			0.5	A4G2
		0.01	A4BG2			0.01	A4BG2			0.01	A4BG2
		0.05	FA3BG1S(3)1
8.36	2.99	0.05	FA4F1G1	8.42	4.23	0.05	FA4F1G1	8.38	3.1	0.05	FA4F1G1	8.4	1.84	0.05	FA4F1G1
		0.25	FM5A1F1G1			0.42	FM5A1F1G1			0.42	FM5A1F1G1			0.41	FM5A1F1G1
														0.21	FA3F1G(SO4-2)1G1
		0.15	FA4BF1G1			0.21	FA4BF1G1			0.22	FA4BF1G1			0.41	FA4BF1G1
														0.3	FA3F(2)3
		0.2	A4G3S(2Ac)1			0.2	A4G3S(2Ac)1			0.2	A4G3S(2Ac)1
						0.05	FA3BG2			0.05	FA3BG2
		0.05	A3G2Ga1			0.05	A3G2Ga1			0.1	A3G2Ga1
		0.03	FA2G2Ga1			0.08	FA2G2Ga1			0.2	FA2G2Ga1
		0.05	FA3F1G2			0.1	FA3F1G2			0.3	FA3F1G2
		0.1	FA3F(2)1G(SO4-2)1G1			0.1	FA3F(2)1G(SO4-2)1G1			0.1	FA3F(2)1G(SO4-2)1G1
		0.05	FA4BF(2)1G1			0.05	FA4BF(2)1G1			0.05	FA4BF(2)1G1
		0.05	A3G3			0.1	A3G3			0.2	A3G3
		0.1	FA1F1G1Sg(3)1
		0.6	FA3G1S(6)1			0.9	FA3G1S(6)1
		0.1	A2G1Ga1S(6)1			0.1	A2G1Ga1S(6)1
		0.1	M4A1F1G1S(6)1			0.1	M4A1F1G1S(6)1
		0.45	M5A1G1S(6)1			0.6	M5A1G1S(6)1
		0.2	FA2G2S(3)1
		0.05	FA3BG1S(3)1			0.32	A3G2G(*)1Ga1			0.45	A3G2G(*)1Ga1
		0.41	A2F(2)1G2S(6)1			0.6	A2F(2)1G2S(6)1
						0.2	A2F(2)2G1Ga1			0.36	A2F(2)2G1Ga1			0.46	A2F(2)2G1Ga1
8.57	1.44	0.1	A2G2Ga2	8.62	1.3	0.1	A2G2Ga2	8.64	0.65	0.1	A2G2Ga2	8.63	0.46	0.04	A2G2Ga2	8.59	1.58	0.3	A2G2Ga2	8.59	0.34	0.34	A2G2Ga2	8.6	0.28	0.28	A2G2Ga2
																		0.2	A4F2G1
		0.4	A3F2G(SO4-2)1G1			0.45	A3F2G(SO4-2)1G1			0.45	A3F2G(SO4-2)1G1			0.42	A3F2G(SO4-2)1G1			0.7	A3F2G(SO4-2)1G1
		0.05	A4G(SO4-2)1G2			0.05	A4G(SO4-2)1G2			0.05	A4G(SO4-2)1G2
		0.05	A4G3S(1Ac)1			0.05	A4G3S(1Ac)1			0.05	A4G3S(1Ac)1
		0.05	FA4G2			0.1	FA4G2			0.1	FA4G2
		0.05	A3F1G3S(2Ac)1			0.05	A3F1G3S(2Ac)1			0.05	A3F1G3S(2Ac)1
		0.05	FA2G2Ga1			0.05	FA2G2Ga1			0.05	FA2G2Ga1
		0.05	FA3F1G2			0.1	FA3F1G2			0.05	FA3F1G2
		0.14	FA2F(2)2G2			0.15	FA2F(2)2G2			0.15	FA2F(2)2G2
		0.3	FA3G1S(3)2
		0.2	FA2BG2S(6)1			0.2	FA2BG2S(6)1
8.71	1.4			8.75	1.2			8.7	1.63			8.72	0.89							8.68	0.41			8.68	0.38
		0.3	M8			0.28	M8			0.31	M8			0.29	M8			0.38	M8			0.38	M8			0.38	M8
														0.1	FA4G1Ga1
		0.06	FA2F2G2			0.05	FA2F2G2			0.5	FA2F2G2			0.5	FA2F2G2
		0.21	A3F1G(SO4-2)1G2			0.2	A3F1G(SO4-2)1G2			0.2	A3F1G(SO4-2)1G2
		0.11	FA3F1G3S(2Ac)1			0.1	FA3F1G3S(2Ac)1			0.1	FA3F1G3S(2Ac)1
		0.02	A4G(SO4-2)1G2			0.01	A4G(SO4-2)1G2			0.01	A4G(SO4-2)1G2
		0.42	A3BG3			0.46	A3BG3			0.5	A3BG3
		0.11	A2G2S(3)1S(1Ac)1
		0.06	FA3F1G1S(6)1			0.05	FA3F1G1S(6)1
		0.06	FM5A1G1S(6)1			0.05	FM5A1G1S(6)1
		0.05	M5A1F1G1S(3)1
8.82	3.77	2.26	M8	8.86	4.17	2.26	M8	8.81	3.13	2.26	M8	8.84	2.61	2.3	M8	8.75	2.68	2.3	M8	8.81	2.26	2.26	M8	8.8	2.31	2.31	M8
														0.04	A4F2G1			0.05	A4F2G1
		0.2	A3F2G(SO4-2)1G1			0.2	A3F2G(SO4-2)1G1			0.27	A3F2G(SO4-2)1G1			0.27	A3F2G(SO4-2)1G1			0.33	A3F2G(SO4-2)1G1
		0.01	FA3G3			0.01	FA3G3			0.5	FA3G3
		0.1	A4G2Ga1			0.1	A4G2Ga1			0.1	A4G2Ga1
		0.1	M4A1F1G1Sg(3)1
		0.45	A2F(2)1G2S(6)1			0.4	A2F(2)1G2S(6)1
		0.45	FA2G2S(6)1			1.2	FA2G2S(6)1
		0.05	A2F1G1G(SO4-2)1S(3)1
		0.1	FA2G1Ga1S(3)1
		0.05	FM5A1G1S(3)1
8.97	0.96	0.35	M8	9	1.95	0.6	M8	8.93	1.57	0.5	M8	9	0.43	0.38	M8	8.91	1.78	0.46	M8	8.98	0.66	0.46	M8	8.96	0.46	0.46	M8
		0.2	A4BF1G2			0.4	A4BF1G2			0.3	A4BF1G2							0.2	A3G(SO4-2)1G2GlcNAc2			0.2	A3G(SO4-2)1G2GlcNAc2
		0.08	A3F2G2			0.1	A3F2G2			0.08	A3F2G2			0.05	A3F2G2			1.12	A3F2G2
		0.05	A4G2Ga1			0.07	A4G2Ga1			0.05	A4G2Ga1
						0.05	A3F1G3			0.12	A3F1G3
		0.12	FA4G3S(2Ac)1			0.12	FA4G3S(2Ac)1			0.12	FA4G3S(2Ac)1
		0.1	A4G3			0.5	A4G3			0.4	A4G3
		0.06	A2F2G2S(6)1			0.07	A2F2G2S(6)1
						0.04	A3BG2S(6)1
9.1	1.93	0.37	FA2G2Ga2	9.14	1.85	0.36	FA2G2Ga2	9.08	1.74	0.3	FA2G2Ga2	9.11	1.14	0.3	FA2G2Ga2
		0.32	FA4F2G1			0.32	FA4F2G1			0.25	FA4F2G1			0.25	FA4F2G1
		0.32	FA3F2G(SO4-2)1G1			0.32	FA3F2G(SO4-2)1G1			0.25	FA3F2G(SO4-2)1G1			0.25	FA3F2G(SO4-2)1G1
		0.03	A4F1G3S(2Ac)1			0.02	A4F1G3S(2Ac)1			0.01	A4F1G3S(2Ac)1
		0.06	A3F1G3			0.03	A3F1G3			0.15	A3F1G3
		0.06	A4BG3			0.38	A4BG3			0.48	A4BG3
		0.12	A2F2G2S(6)1			0.1	A2F2G2S(6)1
		0.35	A3G2G(*)1Ga1S(6)1			0.32	A3G2G(*)1Ga1S(6)1
		0.3	A3G2G(*)1Ga1S(3)1
														0.34	FA3F(2)3G(*)1Ga1
9.16	1.8	0.2	M9	9.24	0.77	0.2	M9	9.21	1.17	0.1	M9	9.25	0.76	0.2	M9	9.25	1.68	0.23	M9	9.19	0.2	0.2	M9	9.26	0.26	0.26	M9
		0.2	A3F3G2			0.2	A3F3G2			0.35	A3F3G2			0.18	A3F3G2			0.45	A3F3G2
		0.1	A4F2G2			0.1	A4F2G2			0.05	A4F2G2			0.05	A4F2G2			0.1	A4F2G2
		0.1	A3F3G(SO4-2)1G1			0.1	A3F3G(SO4-2)1G1			0.05	A3F3G(SO4-2)1G1			0.05	A3F3G(SO4-2)1G1			0.1	A3F3G(SO4-2)1G1
		0.2	A4BF2G2			0.2	A4BF2G2			0.11	A4BF2G2			0.14	A4BF2G2			0.4	A4BF2G2
		0.2	A4F2G2S(2Ac)1			0.2	A4F2G2S(2Ac)1			0.11	A4F2G2S(2Ac)1			0.14	A4F2G2S(2Ac)1			0.4	A4F2G2S(2Ac)1
		0.9	FA2G2S(3)2
		0.1	A2F1G(SO4-2)1G1S(6)1			0.1	A2F1G(SO4-2)1G1S(6)1
		0.1	FA3F1G1Sg(3)1
		0.15	FA2F(2)1G(SO4-2)1G1Sg(3)1
		0.1	A3F1G2S(6)1			0.1	A3F1G2S(6)1
		0.1	FA3G2S(6)1			0.1	FA3G2S(6)1
		0.05	FA2G2Ga1S(3)1
9.23	1.86	0.2	FA3F1G(SO4-2)1G2	9.28	1.76	0.2	FA3F1G(SO4-2)1G2			0.15	FA3F1G(SO4-2)1G2
		0.3	FA3F1G3S(2Ac)1			0.3	FA3F1G3S(2Ac)1			0.3	FA3F1G3S(2Ac)1
		0.1	A3G3Ga1			0.1	A3G3Ga1			0.05	A3G3Ga1
		0.05	FA3F1G3			0.1	FA3F1G3			0.12	FA3F1G3
						0.05	FA3BG3			0.08	FA3BG3
		0.28	FM5A1G1S(6)1			0.3	FM5A1G1S(6)1
		0.18	M5A1F1G1S(6)1			0.18	M5A1F1G1S(6)1
		0.05	FA3F1G2S(3)1
9.42	1.21	0.05	FA4F2G1	9.48	1.32	0.05	FA4F2G1	9.42	1.15	0.07	FA4F2G1	9.38	1.35	0.01	FA4F2G1
		0.2	FA3F2G(SO4-2)1G1			0.2	FA3F2G(SO4-2)1G1			0.2	FA3F2G(SO4-2)1G1			0.05	FA3F2G(SO4-2)1G1
		0.06	FA3G(SO4-2)1G2GlcNAc2			0.07	FA3G(SO4-2)1G2GlcNAc2			0.08	FA3G(SO4-2)1G2GlcNAc2			0.25	FA3G(SO4-2)1G2GlcNAc2
		0.4	FA3F2G2			0.45	FA3F2G2			0.8	FA3F2G2			1.04	FA3F2G2
						0.05	A2F2G2S(6)1
		0.5	A2F(2)2G1Ga1S(6)1			0.5	A2F(2)2G1Ga1S(6)1
9.54	5.53	3.51	M9	9.59	4.98	3.41	M9	9.53	3.95	3.45	M9	9.55	3.63	3.46	M9	9.46	3.92	3.45	M9	9.53	3.44	3.44	M9	9.52	3.44	3.44	M9
		0.04	A4F2G2			0.04	A4F2G2			0.05	A4F2G2			0	A4F2G2			0.05	A4F2G2
		0.05	A3F3G(SO4-2)1G1			0.05	A3F3G(SO4-2)1G1			0.05	A3F3G(SO4-2)1G1			0.06	A3F3G(SO4-2)1G1			0.12	A3F3G(SO4-2)1G1
		0.1	A4BF2G2			0.1	A4BF2G2			0.1	A4BF2G2			0.11	A4BF2G2			0.3	A4BF2G2
		0.05	A4F1G3			0.05	A4F1G3			0.05	A4F1G3
										0.2	FA4BG3
		0.05	A4G3Ga1			0.05	A4G3Ga1			0.05	A4G3Ga1
		1.25	FA2G2S(6)2			1.18	FA2G2S(6)2
		0.2	FA2F2G1Sg(3)1
		0.06	A3F1G2S(3)2
		0.11	FA3G2S(3)2
		0.11	FA3F1G2S(6)1			0.1	FA3F1G2S(6)1
9.68	3.21	0.6	M9	9.73	3.28	0.6	M9	9.69	1.43	0.43	M9	9.7	1.62	0.42	M9	9.61	0.4	0.4	M9	9.69	0.37	0.37	M9	9.68	0.35	0.35	M9
		0.05	FA3F3G2			0.12	FA3F3G2			0.28	FA3F3G2			0.27	FA3F3G2
		0.1	FA4F2G2			0.1	FA4F2G2			0.1	FA4F2G2			0.05	FA4F2G2
		0.06	FA3F3G(SO4-2)1G1			0.06	FA3F3G(SO4-2)1G1			0.06	FA3F3G(SO4-2)1G1			0.05	FA3F3G(SO4-2)1G1
		0.35	FA4BF2G2			0.35	FA4BF2G2			0.28	FA4BF2G2			0.27	FA4BF2G2
		0.35	FA4F2G2S(2Ac)1			0.35	FA4F2G2S(2Ac)1			0.28	FA4F2G2S(2Ac)1			0.27	FA4F2G2S(2Ac)1
		0.05	FA2G(SO4-2)1G1S(3)2											0.29	A3F(2)2F(3)1G1G(*)1Ga1
						0.05	FA3F1G1Sg(6)1
		0.35	FM5A1G1S(6)2			0.4	FM5A1G1S(6)2
		0.05	A3G3S(6)1S(1Ac)1			0.05	A3G3S(6)1S(1Ac)1
		0.05	FA2F(2)2G1Sg(3)1
		0.15	M5A1F1G1S(6)2			0.15	M5A1F1G1S(6)2
		0.1	FA2G2Ga1S(6)1			0.1	FA2G2Ga1S(6)1
		0.35	FA2F2G2S(6)1			0.35	FA2F2G2S(6)1
		0.6	A3G2S(6)2			0.6	A3G2S(6)2
9.91	1.7			9.97	1.7			10	0.91			9.94	0.51			9.87	0.3	0.2	A4F1G(SO4-2)1G2GlcNAc2	9.91	0.16	0.16	A4F1G(SO4-2)1G2GlcNAc2
		0.1	A4F3G2			0.1	A4F3G2			0.07	A4F3G2			0.07	A4F3G2			0.1	A4F3G2
		0.1	FA4F2G2			0.1	FA4F2G2			0.08	FA4F2G2			0.18	FA4F2G2
		0.35	FA3F3G(SO4-2)1G1			0.4	FA3F3G(SO4-2)1G1			0.28	FA3F3G(SO4-2)1G1			0.18	FA3F3G(SO4-2)1G1
		0.1	FA4BF2G2			0.1	FA4BF2G2			0.08	FA4BF2G2			0.08	FA4BF2G2
		0.15	FA4BF1G3			0.15	FA4BF1G3			0.1	FA4BF1G3
		0.05	A2F1G1Sg(6)1S(6)1			0.05	A2F1G1Sg(6)1S(6)1
		0.05	FA3F1G1S(3)1Sg(3)1
		0.05	A3F1G2S(6)2			0.05	A3F1G2S(6)2
						0.05	A3F1G2Sg(6)1
						0.02	FA3G2Sg(6)1
		0.05	FA3G2S(6)2			0.05	FA3G2S(6)2
		0.05	FA3BG2S(3)2
		0.05	FA4G2S(3)2
		0.05	A3BG3Sg(3)1
		0.15	FA3G3S(6)1			0.18	FA3G3S(6)1
		0.05	A3F1G3S(3)1
		0.35	A3F(2)1G2G(*)1Ga1			0.45	A3F(2)1G2G(*)1Ga1			0.3	A3F(2)1G2G(*)1Ga1
10.1	2.22			10.16	1.71			10.13	0.77			10.1	0.14	0.14	A4F1G(SO4-2)1G2GlcNAc2	10.04	0.11	0.11	A4F1G(SO4-2)1G2GlcNAc2	10.15	0.13	0.13	A4F1G(SO4-2)1G2GlcNAc2	10.26	0.41
		0.15	FA3F2G3			0.63	FA3F2G3			0.62	FA3F2G3
		0.1	FA4BF1G3			0.25	FA4BF1G3			0.15	FA4BF1G3
		0.51	A2G2S(6)3			0.7	A2G2S(6)3
		0.05	FA2G(SO4-2)1G1S(6)2			0.08	FA2G(SO4-2)1G1S(6)2
		0.2	A4G3Sg(3)1
						0.05	FA2G2Ga1Sg(6)1
		0.2	FA2G2S(3)1S(2Ac)1
		0.2	FA2G2S(3)1S(1Ac)1
		0.81	FA2G2Sg(3)1S(6)1
10.25	1.01	0.41	M9Glc1	10.31	1.24	0.48	M9Glc1	10.27	1.1	0.35	M9Glc1	10.28	0.43	0.43	M9Glc1	10.21	0.35	0.25	M9Glc1	10.28	0.33	0.23	M9Glc1			0.41	M9Glc1
		0.1	FA4G3Ga1			0.1	FA4G3Ga1			0.1	FA4G3Ga1							0.1	A4F2G(SO4-2)1G2GlcNAc2			0.1	A4F2G(SO4-2)1G2GlcNAc2
										0.25	A4F1G4
		0.15	A4G4Ga1			0.16	A4G4Ga1			0.15	A4G4Ga1
						0.02	A3F3G2S(6)1
						0.02	FA3F2G2S(6)1
		0.35	A3F(2)2G2G(*)1Ga1			0.46	A3F(2)2G2G(*)1Ga1			0.25	A3F(2)2G2G(*)1Ga1
10.4	1.25	0.09	M9Glc1	10.44	0.68	0.1	M9Glc	10.48	0.66	0.1	M9Glc1	10.48	0.35	0.1	M9Glc1	10.33	0.12	0.12	M9Glc1	10.42	0.11	0.11	M9Glc1	10.52	0.21	0.21	M9Glc1
														0.2	FA4F1G(SO4-2)1G2GlcNAc2
		0.04	FA4F3G2			0.05	FA4F3G2			0.05	FA4F3G2			0.05	FA4F3G2
										0.1	FA4F2G3
		0.04	A4BF1G4			0.2	A4BF1G4			0.2	A4BF1G4
		0.4	FA2F1G1Sg(6)1S(6)1			0.52	FA2F1G1Sg(6)1S(6)1	10.59	0.18
		0.04	A2F1G2S(6)2	10.54	0.78	0.05	A2F1G2S(6)2
		0.25	FA2G2S(6)3			0.29	FA2G2S(6)3
		0.04	A2F1G(SO4-2)1G1S(6)2			0.05	A2F1G(SO4-2)1G1S(6)2
		0.05	FA3F1G1S(3)1Sg(6)1
		0.05	A3BG2Sg(3)2
		0.05	A3G2Ga1S(6)2			0.05	A3G2Ga1S(6)2
		0.05	A3G3S(6)2			0.05	A3G3S(6)2
		0.05	FA3F1G3S(6)1			0.05	FA3F1G3S(6)1
		0.05	FA3BG3Sg(3)1
		0.05	FA3F2G2S(6)1			0.05	FA3F2G2S(6)1
										0.39	A3F(2)2G2G(*)1Ga1
10.6	0.58	0.06	A3BF3G3	10.69	0.53	0.05	A3BF3G3	10.75	0.64	0.05	A3BF3G3	10.71	0.28	0.07	A3BF3G3	10.57	0.84	0.42	A3BF3G3
		0.06	A3F2G3S1-2Ac			0.05	A3F2G3S1-2Ac			0.05	A3F2G3S1-2Ac			0.06	A3F2G3S1-2Ac			0.42	A3F2G3S1-2Ac
														0.15	FA4F2G(SO4-2)1G2GlcNAc2
		0.34	FA3F(2)3G3			0.38	FA3F(2)3G3			0.54	FA3F(2)3G3
		0.06	A2F2G2S(6)1Sg(3)1
		0.06	FA3F1G2S(3)2
						0.05	FA3F3G2S(6)1
10.83	1.24			10.84	1.48	0.12	A4F3G3	10.86	0.34	0.07	A4F3G3	10.84	0.07	0.07	A4F3G3	10.82	0.73	0.73	A4F3G3
		0.4	FA3G(SO4-2)1G2Lac2			0.35	FA3G(SO4-2)1G2Lac2			0.27	FA3G(SO4-2)1G2Lac2
		0.05	A4G2Sg(3)2
		0.14	FA3F1G2S(6)2			0.13	FA3F1G2S(6)2
		0.35	FA2F2G2S(6)2			0.3	FA2F2G2S(6)2
		0.2	FA3G3S(6)2			0.18	FA3G3S(6)2
		0.1	A3F1G3S(6)2			0.1	A3F1G3S(6)2
						0.3	A4BG3Sg(6)1
11.02	2.64	0.01	A4F4G3	11.1	1.2	0.12	A4F4G3	11.04	0.88	0.12	A4F4G3	11.02	0.87	0.11	A4F4G3	11.13	0.51	0.51	A4F4G3
		0.7	FA3BF3G3			0.38	FA3BF3G3			0.38	FA3BF3G3			0.38	FA3BF3G3
		0.7	FA3F2G3S(2Ac)1			0.38	FA3F2G3S(2Ac)1			0.38	FA3F2G3S(2Ac)1			0.38	FA3F2G3S(2Ac)1
		0.11	A3F3G2Sg(6)1			0.11	A3F3G2Sg(6)1
		0.1	FA3F2G2Sg(6)1			0.1	FA3F2G2Sg(6)1
		0.26	FA3F3G2Sg(3)1
		0.11	FA3F2G3S(6)1			0.11	FA3F2G3S(6)1
		0.65	A2F(2)2G1Ga1Sg(3)2
11.19	1.5	1.5	FA4F3G3	11.24	0.36	0.43	FA4BG3Sg(6)1	11.2	0.23			11.24	0.76
				11.34	0.87	0.8	FA4F3G3	11.3	0.43	0.66	FA4F3G3			0.76	FA4F3G3
11.41	0.33	0.06	A3F1G2S(3)2Sg(6)1	11.46	0.42			11.37	0.32
		0.03	FA3G2S(3)2Sg(6)1
		0.06	A3G3S(6)3			0.05	A3G3S(6)3
		0.06	FA3F1G3S(6)2			0.05	FA3F1G3S(6)2
		0.06	FA3F2G2S(3)1Sg(3)1
		0.06	FA3F(2)3G3S(3)1
						0.32	FA3F(2)3G2G(*)1Ga1			0.32	FA3F(2)3G2G(*)1Ga1
11.52	0.78	0.05	A4F4G4	11.55	0.66	0.05	A4F4G4	11.49	0.25	0.1	A4F4G4	11.66	0.26	0.11	A4F4G4	11.53	0.58	0.35	A4F4G4
		0.15	FA4F4G3			0.15	FA4F4G3			0.15	FA4F4G3			0.15	FA4F4G3			0.23	A4F3G(SO4-2)1G2GlcNAc3				A4F3G(SO4-2)1G2GlcNAc3
		0.23	FA2G2S(6)4			0.21	FA2G2S(6)4																this glycan is present but peak has not been integrated
		0.02	A3BG2Sg(3)2S(6)1
		0.02	A4G2Sg(3)2S(3)1
		0.02	FA2G2Ga1Sg(3)1Sg(6)1
		0.1	FA2F2G2S(6)3			0.1	FA2F2G2S(6)3
		0.02	A3F3G2Sg(3)1S(6)1
		0.02	FA3F2G2Sg(3)1S(6)1
		0.1	A4F1G3Sg(6)1			0.1	A4F1G3Sg(6)1
		0.05	FA4F2G3S(6)1			0.05	FA4F2G3S(6)1
11.64	1.26	0.22	A4F1G(SO4-2)1G2Lac2	11.67	0.21	0.2	A4F1G(SO4-2)1G2Lac2	11.61	0.26	0.14	A4F1G(SO4-2)1G2Lac2
		0.15	FA3G3S(6)3			0.13	FA3G3S(6)3
		0.05	A3F1G3S(3)3
		0.18	A4BG3Sg(3)2
		0.15	FA3F3G2Sg(6)1	11.85	0.58	0.13	FA3F3G2Sg(6)1	11.89	0.16
		0.18	FA3F2G3S(3)2
		0.33	A3F(2)2F(3)1G2G(*)1Ga1			0.33	A3F(2)2F(3)1G2G(*)1Ga1			0.28	A3F(2)2F(3)1G2G(*)1Ga1
11.95	0.45	0.15	FA4F4G4	12.06	0.66	0.2	FA4F4G4	12.01	0.51	0.25	FA4F4G4	11.89	0.2	0.2	FA4F4G4
		0.2	FA4F1G(SO4-2)1G2Lac2			0.35	FA4F1G(SO4-2)1G2Lac2			0.26	FA4F1G(SO4-2)1G2Lac2
		0.05	FA3BG3S(6)3			0.11	FA3BG3S(6)3
		0.05	FA3F3G2Sg(3)1S(6)1
12.06	1.36	0.07	junk	12.17	0.4	0.07	junk	12.12	0.18	0.05	junk	12.11	0.08	0.08	junk				junk present, not integrated				junk present, not integrated				junk present, not integrated
		0.17	FA2BG2Sg(6)2S(6)1			0.17	FA2BG2Sg(6)2S(6)1
		0.12	A3F1G3S(6)3			0.12	A3F1G3S(6)3
		0.22	A4BG3Sg(3)1Sg(6)1
		0.17	A3F3G2Sg(6)1S(6)1	12.37	0.31	0.17	A3F3G2Sg(6)1S(6)1	12.29	0.06
		0.22	FA3F2G2Sg(6)1S(3)1
		0.17	FA3F2G3S(6)2			0.18	FA3F2G3S(6)2
		0.22	A4BF1G4Sg(3)1
12.62	1.33	0.69	FA4F2G(SO4-2)1G2Lac2	12.48	0.57	0.44	FA4F2G(SO4-2)1G2Lac2	12.43	0.14	0.44	FA4F2G(SO4-2)1G2Lac2	12.5	0.02
		0.39	FA4BG3Sg(6)1Sg(3)1
		0.25	FA3F(2)3G3S(6)2			0.13	FA3F(2)3G3S(6)2	12.57	0.11
12.73	0.55	0.55	FA4F4G(SO4-2)1G2GlcNAc3	12.8	0.6	0.6	FA4F4G(SO4-2)1G2GlcNAc3	12.75	0.19	0.19	FA4F4G(SO4-2)1G2GlcNAc3	12.71	0.17	0.17	FA4F4G(SO4-2)1G2GlcNAc3
																			A4F3G(SO4-2)1G3GlcNAc4
																		this glycan is present but peak has not been integrated
12.87	0.45	0.45	FA3F(2)3G2G(*)1Ga1Sg(3)1
13.04	0.3	0.3	FA3F(2)3G2G(*)1Ga1Sg(3)1
13.16	0.51	0.34	FA4F3G(SO4-2)1G3GlcNAc4	13.22	0.5	0.28	FA4F3G(SO4-2)1G3GlcNAc4	13.19	0.17	0.26	FA4F3G(SO4-2)1G3GlcNAc4	13.27	0.24	0.24	FA4F3G(SO4-2)1G3GlcNAc4
		0.17	A4F4G3Sg(3)1S(3)1
13.29	0.53	0.1	FA4F4G4S(6)1			0.05	FA4F4G4S(6)1
13.56	0.69	0.05	FA4F2G3S(6)3	13.76	0.42	0.05	FA4F2G3S(6)3	14.04	0.09
		0.15	A4F3G3S(3)3
		0.15	A4F4G4S(6)2			0.12	A4F4G4S(6)2
		0.77	A3F(2)2G2G(*)1Ga1Sg(6)2			0.42	A3'F(2)2G2G(*)1Ga1Sg(6)2
14.58	0.74	0.2	junk	14.91	0.25	0.1	junk	14.86	0.05	0.05	junk				junk present, not integrated				junk present, not integrated				junk present, not integrated				junk present, not integrated
		0.54	A4F1G4S(6)4			0.15	A4F1G4S(6)4

## Sheet: Supplementary Table 7
GU	% Area	Glycan	Experimental m/z	Theoretical m/z	Error (ppm)	Ion
4.25	0.31	M3	1029.4	1029.39	9.81164	[M-H]-1
4.75	1.02	M3B	615.735	615.731	7.14598	[M-2H]-2	*
		A1	615.735	615.731	7.14598	[M-2H]-2	*
		FM3	1175.45	1175.45	0.255222	[M-H]-1
5.16	0.16	A1B	nd	-	-	-
		M4	1191.46	1191.44	11.9183	[M-H]-1	*
5.33	0.89	A1G1S(2Ac)1	nd	-	-	-
		A2	nd	-	-	-
		M4	1191.46	1191.44	11.9183	[M-H]-1	*
		A2B	818.807	818.81	4.15237	[M-2H]-2	*
		FA1	1378.52	1378.53	5.22297	[M-H]-1
5.62	0.31	M4A1	696.749	696.757	12.0559	[M-2H]-2	*
		FA1B	1581.59	1581.61	10.6853	[M-H]-1	*
		FM4	1337.53	1337.5	19.514	[M-H]-1
		A1G1	696.749	696.757	12.0559	[M-2H]-2	*
5.84	4.69	A1G(SO4-2)1	nd	-	-	-
		M4A1	696.749	696.757	12.0559	[M-2H]-2	*
		A2G1S(1Ac)1	nd	-	-	-
		A3	818.807	818.81	4.15237	[M-2H]-2	*
		A1F1G1S(2Ac)1	nd	-	-	-
		FA1G1S(2Ac)1	nd	-	-	-
		FA2	1581.59	1581.61	10.6853	[M-H]-1	*
		FA2B	1784.69	1784.69	2.68955	[M-H]-1	*
		FA1G1S(1Ac)1	nd	-	-	-
6.19	6.43	M5	676.243	676.244	0.739378	[M-2H]-2
		A2G(SO4-2)1	nd	-	-	-
		A3G1S(2Ac)1	nd	-	-	-
		FA1G(SO4-2)1	809.776	809.764	14.5721	[M-2H]-2	*
		FM4A1	769.79	769.786	5.84578	[M-2H]-2	*
		A1F(2)1G1S(1Ac)1	nd	-	-	-
		A2G1	798.296	798.297	0.501067	[M-2H]-2
		FA1G1	769.79	769.786	5.84578	[M-2H]-2	*
6.24	8.03	A3B	920.338	920.35	13.1472	[M-2H]-2	*
		A2G(SO4-2)1	nd	-	-	-
		A1F1G1	769.79	769.786	5.84578	[M-2H]-2	*
		FA1G(SO4-2)1	809.776	809.764	14.5721	[M-2H]-2	*
		FM4A1	769.79	769.786	5.84578	[M-2H]-2	*
		FA2G1S(2Ac)1	nd	-	-	-
		FA3	1784.69	1784.69	2.68955	[M-H]-1	*
		FA1F1G1S(2Ac)1	nd	-	-	-
		A1F(2)1G(SO4-2)1	809.776	809.764	14.5721	[M-2H]-2	*
		FA1BG1	871.326	871.326	0.344303	[M-2H]-2	*
		M4A1G1	777.789	777.784	7.19995	[M-2H]-2	*
6.61	0.5	M5A1	777.789	777.784	7.19995	[M-2H]-2	*
		A3G(SO4-2)1	nd	-	-	-
		A4	920.338	920.35	13.1472	[M-2H]-2	*
		FA2G1	871.326	871.326	0.344303	[M-2H]-2	*
6.65	1.02	M5A1	777.789	777.784	7.19995	[M-2H]-2	*
		A3G(SO4-2)1	nd	-	-	-
		FM5	749.268	749.273	6.94006	[M-2H]-2
		FA2G(SO4-2)1	911.288	911.304	17.3378	[M-2H]-2	*
		M4A1G1	777.789	777.784	7.19995	[M-2H]-2	*
		A2G2S(1Ac)1	nd	-	-	-
		A3G1	899.846	899.837	10.4463	[M-2H]-2
		FA2BG1	972.857	972.865	8.12034	[M-2H]-2	*
6.79	0.29	A1G1Ga1	777.789	777.784	7.19995	[M-2H]-2	*
		A4G1S(2Ac)1	nd	-	-	-
		FA2G(SO4-2)1	911.288	911.304	17.3378	[M-2H]-2	*
		A2G2	879.317	879.323	6.70971	[M-2H]-2	*
6.95	1.75	M6	1515.54	1515.55	4.15691	[M-H]-1	*
		A1G1Ga1	777.789	777.784	7.19995	[M-2H]-2	*
		A4G(SO4-2)1	nd	-	-	-
		A4G1S(1Ac)1	nd	-	-	-
		A2F1G1	871.314	871.326	13.5426	[M-2H]-2	*
		FM5A1	1702.61	1702.63	13.5672	[M-H]-1	*
		FA4	993.39	993.379	11.6773	[M-2H]-2
		A3F(2)1G1S(2Ac)1	1160.42	1160.42	3.01614	[M-2H]-2
		A2G(SO4-2)1G1	nd	-	-	-
		FM4A1G1	1702.61	1702.63	13.5672	[M-H]-1	*
		A2BG2	980.87	980.863	7.44243	[M-2H]-2	*
7.08	7.07	M6D1,D3	1515.54	1515.55	4.15691	[M-H]-1	*
		A4G(SO4-2)1	nd	-	-	-
		A2F1G1	871.314	871.326	13.5426	[M-2H]-2	*
		A2BF1G1	972.864	972.865	1.54184	[M-2H]-2	*
		FM5A1	1702.61	1702.63	13.5672	[M-H]-1	*
		FA4B	nd	-	-	-
		A3BG1	1001.38	1001.38	6.99038	[M-2H]-2	*
		FM4A1G1	1702.61	1702.63	13.5672	[M-H]-1	*
		FA3G1	972.857	972.865	8.12034	[M-2H]-2	*
7.2	1.41	M6	1515.54	1515.55	4.15691	[M-H]-1	*
		A2G1Ga1	879.317	879.323	6.70971	[M-2H]-2	*
		M4A1F1G1	1702.63	1702.63	1.35085	[M-H]-1	*
		A3F1G1	972.864	972.865	1.54184	[M-2H]-2	*
		A2F1G2S(2Ac)1	nd	-	-	-
		FA1G1Ga1	1702.61	1702.63	13.5672	[M-H]-1	*
		FA4G1S(2Ac)1	nd	-	-	-
		A3BG1	1001.38	1001.38	6.99038	[M-2H]-2	*
		FA3G1	972.857	972.865	8.12034	[M-2H]-2	*
		M5A1G1	858.797	858.81	14.7879	[M-2H]-2	*
		A4G1	1001.38	1001.38	6.99038	[M-2H]-2	*
7.37	2.13	M6	1515.54	1515.55	4.15691	[M-H]-1	*
		A2G1Ga1	879.317	879.323	6.70971	[M-2H]-2	*
		M4A1F1G1	1702.63	1702.63	1.35085	[M-H]-1	*
		A3F1G1	972.864	972.865	1.54184	[M-2H]-2	*
			-	-	-	-
		FA2F1G1	944.353	944.355	1.48249	[M-2H]-2	*
			-	-	-	-
		M4A1F(2)1G1	1702.63	1702.63	1.35085	[M-H]-1	*
		M5A1G1	858.797	858.81	14.7879	[M-2H]-2	*
		A3G(SO4-2)1G1	nd	-	-	-
		A4G1	1001.38	1001.38	6.99038	[M-2H]-2	*
		FA3G2S(2Ac)1	nd	-	-	-
		A3G2	980.87	980.863	7.44243	[M-2H]-2	*
		A2F(2)1G2	952.349	952.352	3.04509	[M-2H]-2	*
		A2G1Sg(3)1	951.843	951.842	1.15565	[M-2H]-2
7.56	1.44	M6A1	858.797	858.81	14.7879	[M-2H]-2	*
		A2F2G1	944.353	944.355	1.48249	[M-2H]-2	*
		A2F1G2S(1Ac)1	nd	-	-	-
		FM6D1,D3	830.296	830.299	3.37228	[M-2H]-2
		FA2G2	952.343	952.352	9.66029	[M-2H]-2	*
		A2F2G1	944.353	944.355	1.48249	[M-2H]-2	*
		A2F1G2S(1Ac)1	nd	-	-	-
		A4G2S(2Ac)1	nd	-	-	-
		FA3BG1	1074.42	1074.41	16.6604	[M-2H]-2	*
		FA2BG2	1053.88	1053.89	14.0432	[M-2H]-2	*
7.67	3.64	A3G1Ga1	980.857	980.863	5.70926	[M-2H]-2	*
		FA2G1Ga1	952.349	952.352	3.04509	[M-2H]-2	*
		FM4A1F1G1	923.831	923.841	10.8244	[M-2H]-2	*
		FA3F1G1	1045.89	1045.89	4.97182	[M-2H]-2
		FA2F1G2S(2Ac)1	nd	-	-	-
		FM4A1F(2)1G1	923.831	923.841	10.8244	[M-2H]-2	*
		A4G(SO4-2)1G1	nd	-	-	-
		A4G2S(1Ac)1	nd	-	-	-
		FM5A1G1	931.853	931.839	14.9167	[M-2H]-2	*
		FA4G1	1074.42	1074.41	16.6604	[M-2H]-2	*
		A3F1G2S(2Ac)1	nd	-	-	-
		A2F(2)1G2	944.353	944.355	1.48249	[M-2H]-2	*
		M4A1G1S(6)1	923.32	923.331	10.1306	[M-2H]-2	*
		FA2G1S(6)1	1016.87	1016.87	3.93363	[M-2H]-2	*
7.78	0.81	M7	838.288	838.297	10.4975	[M-2H]-2	*
		FA2G1Ga1	952.349	952.352	3.04509	[M-2H]-2	*
		FM4A1F1G1	923.831	923.841	10.8244	[M-2H]-2	*
		FA3F1G1	923.831	923.841	10.8244	[M-2H]-2	*
		FA2F1G2S(2Ac)1	nd	-	-	-
		A1F1G1S(6)1	915.317	915.334	18.1355	[M-2H]-2
		FA2BG1S(3)1	1118.41	1118.41	0.35765	[M-2H]-2	*
		FA3G1S(3)1	1118.4	1118.41	11.9813	[M-2H]-2	*
7.84	1.19	FA2F2G1	1017.4	1017.38	15.3334	[M-2H]-2	*
		FA2F1G2S(1Ac)1	nd	-	-	-
		FA2F2G(SO4-2)1	1057.37	1057.36	6.33652	[M-2H]-2
		FA2F(2)2G1	1017.4	1017.38	15.3334	[M-2H]-2	*
		FA2G(SO4-2)1S(6)1	1056.84	1056.85	9.36744	[M-2H]-2	*
		A3G1S(6)1	1045.37	1045.38	11.766	[M-2H]-2
		FA2BG1S(6)1	1118.4	1118.41	11.9813	[M-2H]-2	*
		FA3G(SO4-2)1S(3)1	1158.39	1158.39	3.02143	[M-2H]-2
		A2F1G1S(3)1	1016.89	1016.87	15.3411	[M-2H]-2	*
		FA3G1S(3)1	1118.4	1118.41	11.9813	[M-2H]-2	*
7.95	7.62	M7 /M7 D1	838.288	838.297	10.4975	[M-2H]-2	*
		A4F1G1	1074.41	1074.41	4.09529	[M-2H]-2	*
		M5A1F1G1	931.853	931.839	14.9167	[M-2H]-2	*
		A4BF1G1	-	-	-	-
		FM6A1	931.853	931.839	14.9167	[M-2H]-2	*
		M7	838.288	838.297	10.4975	[M-2H]-2	*
		FA2F1G2S(1Ac)1	nd	-	-	-
		A2F2G2	1025.37	1025.38	11.2153	[M-2H]-2
		FA2F(2)2G(SO4-2)1G1	nd	-	-	-
		A4G(SO4-2)1G1	nd	-	-	-
		FM5A1G1	931.853	931.839	14.9167	[M-2H]-2	*
		A2G2Ga1	960.334	960.35	15.8276	[M-2H]-2
		A3F1G2	1053.88	1053.89	14.0432	[M-2H]-2	*
		FA4G2S(2Ac)1	nd	-	-	-
		A3BG2	nd	-	-	-
		A1F(2)1G(SO4-2)1S(6)1	955.314	955.312	1.46549	[M-2H]-2
		FA2G1Sg(3)1	1024.86	1024.87	6.73256	[M-H]-2	*
		A2F1G(SO4-2)1S(6)1	1056.84	1056.85	15.707	[M-2H]-2	*
		A2G2S(6)1	1024.86	1024.87	6.73256	[M-H]-2	*
		FM4A1G1S(6)1	996.36	996.36	0.602192	[M-2H]-2	*
		M4A1F(2)1G1S(3)1	996.36	996.36	0.602192	[M-2H]-2	*
		FA3G1S(3)1	1118.41	1118.41	0.35765	[M-2H]-2	*
		FA1G1Sg(6)1	923.32	923.331	10.1306	[M-2H]-2	*
8.3	1.45	A4G1Ga1	nd	-	-	-
		FA2F(2)2G1	1017.4	1017.38	15.3334	[M-2H]-2	*
		FA3F(2)3G1S(2Ac)1	nd	-	-	-
		A3G(SO4-2)1G2	nd	-	-	-
		A4G2	nd	-	-	-
		A4BG2	nd	-	-	-
		FA3BG1S(3)1	1219.94	1219.95	9.01674	[M-2H]-2	*
8.36	2.99	FA4F1G1	1147.41	1147.43	18.3017	[M-2H]-2
		FM5A1F1G1	1004.87	1004.87	3.48305	[M-2H]-2
		FA4BF1G1	nd	-	-	-
		A4G3S(2Ac)1	nd	-	-	-
		A3G2Ga1	nd	-	-	-
		FA2G2Ga1	1033.38	1033.38	5.61266	[M-H]-2	*
		FA3F1G2	1126.9	1126.92	18.3686	[M-H]-2	*
		FA3F(2)1G(SO4-2)1G1	nd	-	-	-
		FA4BF(2)1G1	nd	-	-	-
		A3G3	nd	-	-	-
		FA1F1G1Sg(3)1	996.36	996.36	0.602192	[M-H]-2	*
		FA3G1S(6)1	1118.41	1118.41	0.35765	[M-H]-2	*
		A2G1Ga1S(6)1	1024.86	1024.87	6.73256	[M-H]-2	*
		M4A1F1G1S(6)1	996.36	996.36	0.602192	[M-H]-2	*
		M5A1G1S(6)1	1004.34	1004.36	19.2163	[M-H]-2	*
		FA2G2S(3)1	1097.9	1097.9	2.09491	[M-H]-2	*
		FA3BG1S(3)1	1219.96	1219.95	8.60689	[M-H]-2	*
		A2F(2)1G2S(6)1	1097.9	1097.9	2.09491	[M-H]-2	*
8.57	1.44	A2G2Ga2	nd	-	-	-
		A3F2G(SO4-2)1G1	nd	-	-	-
		A4G(SO4-2)1G2	nd	-	-	-
		A4G3S(1Ac)1	nd	-	-	-
		FA4G2	1155.43	1155.43	1.03857	[M-2H]-2
		A3F1G3S(2Ac)1	nd	-	-	-
		FA2G2Ga1	1033.38	1033.38	5.61266	[M-H]-2	*
		FA3F1G2	1126.9	1126.92	18.3686	[M-H]-2	*
		FA2F(2)2G2	1098.39	1098.41	14.8396	[M-H]-2	*
		FA3G1S(3)2	1263.95	1263.96	8.78192	[M-2H]-2
		FA2BG2S(6)1	1199.44	1199.44	1.16721	[M-2H]-2
8.71	1.4	M8	919.317	919.323	6.09144	[M-2H]-2	*
		FA2F2G2	1098.39	1098.41	14.8396	[M-H]-2	*
		A3F1G(SO4-2)1G2	nd	-	-	-
		FA3F1G3S(2Ac)1	nd	-	-	-
		A4G(SO4-2)1G2	1203.39	1203.41	11.6336	[M-2H]-2
		A3BG3	1163.41	1163.43	14.2682	[M-2H]-2
		A2G2S(3)1S(1Ac)1	1191.43	1191.42	3.44126	[M-2H]-2
		FA3F1G1S(6)1	1191.43	1191.44	14.5389	[M-2H]-2	*
		FM5A1G1S(6)1	1077.38	1077.39	9.65299	[M-2H]-2	*
		M5A1F1G1S(3)1	1077.38	1077.39	9.65299	[M-2H]-2	*
8.82	3.77	M8	919.317	919.323	6.09144	[M-2H]-2	*
		A3F2G(SO4-2)1G1	nd	-	-	-
		FA3G3	nd	-	-	-
		A4G2Ga1	nd	-	-	-
		M4A1F1G1Sg(3)1	1004.34	1004.36	12.844	[M-2H]-2	*
		A2F(2)1G2S(6)1	1097.88	1097.9	14.4822	[M-2H]-2	*
		FA2G2S(6)1	1097.88	1097.9	14.4822	[M-2H]-2	*
		A2F1G1G(SO4-2)1S(3)1	1137.87	1137.88	4.04261	[M-2H]-2	*
		FA2G1Ga1S(3)1	1097.88	1097.9	14.4822	[M-2H]-2	*
		FM5A1G1S(3)1	1077.38	1077.39	9.65299	[M-2H]-2	*
8.97	0.96	M8	919.317	919.323	6.09144	[M-2H]-2	*
		A4BF1G2	nd	-	-	-
		A3F2G2	nd	-	-	-
		A4G2Ga1	nd	-	-	-
		FA4G3S(2Ac)1	nd	-	-	-
		A4G3	nd	-	-	-
		A2F2G2S(6)1	1170.93	1170.93	1.62264	[M-2H]-2	*
9.1	1.93	FA2G2Ga2	1114.39	1114.4	12.6525	[M-2H]-2
		FA4F2G1	nd	-	-	-
		FA3F2G(SO4-2)1G1	nd	-	-	-
		A4F1G3S(2Ac)1	nd	-	-	-
		A3F1G3	nd	-	-	-
		A4BG3	1264.96	1264.97	9.88167	[M-2H]-2
		A2F2G2S(6)1	1170.92	1170.93	10.4191	[M-2H]-2	*
		A3G2G(*)1Ga1S(6)1	nd	-	-	-
		A3G2G(*)1Ga1S(3)1	nd	-	-	-
9.16	1.8	M9	1000.34	1000.35	4.59839	[M-2H]-2	*
		A3F3G2	1199.95	1199.95	3.66682	[M-2H]-2	*
		A4F2G2	nd	-	-	-
		A3F3G(SO4-2)1G1	nd	-	-	-
		A4BF2G2	nd	-	-	-
		A4F2G2S(2Ac)1	nd	-	-	-
		FA2G2S(3)2	1243.44	1243.45	4.1015	[M-2H]-2	*
		A2F1G(SO4-2)1G1S(6)1	1137.89	1137.88	8.08522	[M-2H]-2	*
		FA3F1G1Sg(3)1	1199.46	1199.44	13.0894	[M-2H]-2	*
		FA2F(2)1G(SO4-2)1G1Sg(3)1	nd	-	-	-
		A3F1G2S(6)1	1199.46	1199.44	13.0894	[M-2H]-2	*
		FA3G2S(6)1	1199.46	1199.44	13.0894	[M-2H]-2	*
		FA2G2Ga1S(3)1	1178.92	1178.93	2.2054	[M-2H]-2	*
9.23	1.86	FA3F1G(SO4-2)1G2	nd	-	-	-
		FA3F1G3S(2Ac)1	nd	-	-	-
		A3G3Ga1	nd	-	-	-
		FA3F1G3	1207.94	1207.95	8.52686	[M-2H]-2
		FM5A1G1S(6)1	1077.38	1077.39	3.43424	[M-2H]-2	*
		M5A1F1G1S(6)1	1077.38	1077.39	3.43424	[M-2H]-2	*
		FA3F1G2S(3)1	1272.49	1272.47	15.246	[M-2H]-2	*
9.42	1.21	FA4F2G1	nd	-	-	-
		FA3F2G(SO4-2)1G1	nd	-	-	-
		FA3G(SO4-2)1G2GlcNAc2	nd	-	-	-
		FA3F2G2	1199.94	1199.95	10.0004	[M-2H]-2	*
		A2F(2)2G1Ga1S(6)1	1170.91	1170.93	16.4826	[M-2H]-2	*
9.54	5.53	M9	1000.34	1000.35	4.59839	[M-2H]-2	*
		A4F2G2	nd	-	-	-
		A3F3G(SO4-2)1G1	nd	-	-	-
		A4BF2G2	nd	-	-	-
		A4F1G3	nd	-	-	-
		A4G3Ga1	nd	-	-	-
		FA2G2S(6)2	1243.46	1243.45	7.47921	[M-H]-2	*
		FA2F2G1Sg(3)1	1170.92	1170.93	10.4191	[M-2H]-2	*
		A3F1G2S(3)2	1344.98	1344.99	7.43501	[M-2H]-2	*
		FA3G2S(3)2	1344.98	1344.99	7.43501	[M-2H]-2	*
		FA3F1G2S(6)1	1272.47	1272.47	3.7722	[M-2H]-2	*
9.68	3.21	M9	1000.34	1000.35	4.59839	[M-2H]-2	*
		FA3F3G2	nd	-	-	-
		FA4F2G2	1301.5	1301.49	7.14566	[M-2H]-2
		FA3F3G(SO4-2)1G1	nd	-	-	-
		FA4BF2G2	nd	-	-	-
		FA4F2G2S(2Ac)1	nd	-	-	-
		FA2G(SO4-2)1G1S(3)2	1283.44	1283.43	12.0771	[M-2H]-2	*
		FM5A1G1S(6)2	1222.92	1222.93	8.74945	[M-2H]-2	*
		A3G3S(6)1S(1Ac)1	1374.01	1373.99	12.6638	-
		FA2F(2)2G1Sg(3)1	1170.92	1170.93	10.4191	[M-2H]-2	*
		M5A1F1G1S(6)2	1222.92	1222.93	8.74945	[M-2H]-2	*
		FA2G2Ga1S(6)1	1178.91	1178.93	14.0806	[M-2H]-2	*
		FA2F2G2S(6)1	1243.95	1243.96	7.31536	[M-2H]-2
		A3G2S(6)2	nd	-	-	-
9.91	1.7	A4F3G2	nd	-	-	-
		FA4F2G2	nd	-	-	-
		FA3F3G(SO4-2)1G1	nd	-	-	-
		FA4BF2G2	nd	-	-	-
		FA4BF1G3	nd	-	-	-
		A2F1G1Sg(6)1S(6)1	1170.43	1170.42	11.7907	[M-2H]-2
		FA3F1G1S(3)1Sg(3)1	1344.98	1344.99	7.43501	[M-2H]-2	*
		A3F1G2S(6)2	1344.98	1344.99	7.43501	[M-2H]-2	*
		FA3G2S(6)2	1344.98	1344.99	7.43501	[M-2H]-2	*
		FA3BG2S(3)2	1446.5	1446.53	18.7345	[M-2H]-2	*
		FA4G2S(3)2	1446.5	1446.53	18.7345	[M-2H]-2	*
		A3BG3Sg(3)1	1316.97	1316.97	2.12609	[M-2H]-2	*
		FA3G3S(6)1	1280.47	1280.47	7.02869	[M-2H]-2	*
		A3F1G3S(3)1	1280.47	1280.47	7.02869	[M-2H]-2	*
		A3F(2)1G2G(*)1Ga1	nd	-	-	-
10.1	2.22	FA3F2G3	1280.95	1280.98	18.8138	[M-2H]-2
		FA4BF1G3	nd	-	-	-
		A2G2S(6)3	1315.97	1315.97	5.9272	[M-2H]-2
		FA2G(SO4-2)1G1S(6)2	1283.41	1283.43	10.8304	[M-2H]-2	*
		A4G3Sg(3)1	1316.96	1316.97	7.74503	[M-2H]-2	*
		FA2G2S(3)1S(2Ac)1	1285.44	1285.46	13.4582	[M-2H]-2
		FA2G2S(3)1S(1Ac)1	nd	-	-	-
		FA2G2Sg(3)1S(6)1	nd	-	-	-
10.25	1.01	M9Glc1	1081.39	1081.38	8.7851	[M-H]-2	*
		FA4G3Ga1	1317.46	1317.48	16.5467	[M-2H]-2
		A4G4Ga1	nd	-	-	-
		A3F(2)2G2G(*)1Ga1	nd	-	-	-
10.4	1.25	M9Glc1	1081.39	1081.38	8.7851	[M-H]-2
		FA4F3G2	nd	-	-	-
		A4BF1G4	nd	-	-	-
		FA2F1G1Sg(6)1S(6)1	1243.46	1243.45	7.47921	[M-H]-2	*
		A2F1G2S(6)2	925.659	925.661	2.48471	[M-H]-3	*
		FA2G2S(6)3	925.659	925.661	2.48471	[M-H]-3	*
		A2F1G(SO4-2)1G1S(6)2	1283.43	1283.43	0.701248	[M-H]-2	*
		FA3F1G1S(3)1Sg(6)1	1345.01	1344.99	14.87	[M-H]-2	*
		A3BG2Sg(3)2	1389.48	1389.49	12.3066	[M-H]-2	*
		A3G2Ga1S(6)2	1352.97	1352.98	11.3083	[M-H]-2	*
		A3G3S(6)2	1352.97	1352.98	11.3083	[M-H]-2	*
		FA3F1G3S(6)1	1353.51	1353.49	13.0773	[M-H]-2	*
		FA3BG3Sg(3)1	926.327	926.333	7.01692	[M-H]-3	*
		FA3F2G2S(6)1	1345.47	1345.5	17.6886	[M-H]-2
10.6	0.58	A3BF3G3	nd	-	-	-
		A3F2G3S1-2Ac	nd	-	-	-
		FA3F(2)3G3	1353.98	1354.01	18.1683	[M-2H]-2	*
		A2F2G2S(6)1Sg(3)1	1324.47	1324.47	3.47308	[M-2H]-2
		FA3F1G2S(3)2	1426.03	1426.01	9.11632	[M-H]-2	*
10.83	1.24	FA3G(SO4-2)1G2Lac2	nd	-	-	-
		A4G2Sg(3)2	1389.47	1389.49	17.7043	[M-H]-2	*
		FA3F1G2S(6)2	1426.03	1426.01	9.11632	[M-H]-2	*
		FA2F2G2S(6)2	1389.51	1389.51	6.11728	[M-H]-2
		FA3G3S(6)2	1426.03	1426.01	9.11632	[M-H]-2	*
		A3F1G3S(6)2	1426.03	1426.01	9.11632	[M-H]-2	*
11.02	2.64	A4F4G3	nd	-	-	-
		FA3BF3G3	nd	-	-	-
		FA3F2G3S(2Ac)1	1353.49	1353.49	3.62026	[M-H]-2	*
		A3F3G2Sg(6)1	1353.98	1354.01	18.1683	[M-H]-2	*
		FA3F2G2Sg(6)1	1353.98	1354.01	18.1683	[M-H]-2	*
		FA3F3G2Sg(3)1	1426.53	1426.52	4.48643	[M-H]-2	*
		FA3F2G3S(6)1	1426.53	1426.52	4.48643	[M-H]-2	*
		A2F(2)2G1Ga1Sg(3)2	nd	-	-	-
11.19	1.5	FA4F3G3	nd	-	-	-
11.41	0.33	A3F1G2S(3)2Sg(6)1	1498.54	1498.53	6.94012	[M-H]-2	*
		FA3G2S(3)2Sg(6)1	1498.54	1498.53	6.94012	[M-H]-2	*
		A3G3S(6)3	1498.54	1498.53	6.94012	[M-H]-2	*
		FA3F1G3S(6)2	1499.03	1499.04	10.2732	[M-H]-2	*
		FA3F2G2S(3)1Sg(3)1	1499.03	1499.04	10.2732	[M-H]-2	*
		FA3F(2)3G3S(3)1	999.359	999.366	6.90438	[M-H]-3
11.52	0.78	A4F4G4	nd	-	-	-
		FA4F4G3	1528.55	1528.57	14.4579	[M-2H]-2
		FA2G2S(6)4	1534.55	1534.54	2.73697	[M-2H]-2
		A3BG2Sg(3)2S(6)1	1023.01	1023.02	11.0457	[M-H]-3	*
		A4G2Sg(3)2S(3)1	1023.01	1023.02	11.0457	[M-H]-3	*
		FA2G2Ga1Sg(3)1Sg(6)1	1340.45	1340.47	17.5312	[M-2H]-2
		FA2F2G2S(6)3	1023.01	1023.03	19.2565	[M-H]-3
		A3F3G2Sg(3)1S(6)1	1499.02	1499.04	15.5433	[M-2H]-2	*
		FA3F2G2Sg(3)1S(6)1	1499.02	1499.04	15.5433	[M-2H]-2	*
		A4F1G3Sg(6)1	926.333	926.333	0.215905	[M-H]-3	*
		FA4F2G3S(6)1	1528.05	1528.06	11.1252	[M-2H]-2
11.64	1.26	A4F1G(SO4-2)1G2Lac2	nd	-	-	-
		FA3G3S(6)3	1571.57	1571.56	7.06304	[M-2H]-2	*
		A3F1G3S(3)3	1571.57	1571.56	7.06304	[M-2H]-2	*
		A4BG3Sg(3)2	1047.7	1047.7	2.76796	[M-H]-3	*
		FA3F3G2Sg(6)1	1426.54	1426.52	9.88417	[M-2H]-2	*
		FA3F2G3S(3)2	1047.7	1047.71	10.69	[M-H]-3	*
		A3F(2)2F(3)1G2G(*)1Ga1	nd	-	-	-
11.95	0.45	FA4F4G4	nd	-	-	-
		FA4F1G(SO4-2)1G2Lac2	nd	-	-	-
		FA3BG3S(6)3	1115.07	1115.06	3.49755	[M-H]-3
		FA3F3G2Sg(3)1S(6)1	1572.08	1572.07	3.24413	[M-2H]-2
12.06	1.36	FA2BG2Sg(6)2S(6)1	nd	-	-	-
		A3F1G3S(6)3	1047.36	1047.37	9.1658	[M-H]-3
		A4BG3Sg(3)1Sg(6)1	1047.71	1047.7	9.92647	[M-H]-3	*
		A3F3G2Sg(6)1S(6)1	999.016	999.026	10.4101	[M-H]-3	*
		FA3F2G2Sg(6)1S(3)1	999.016	999.026	10.4101	[M-H]-3	*
		FA3F2G3S(6)2	1047.71	1047.71	2.00437	[M-H]-3	*
		A4BF1G4Sg(3)1	1572.58	1572.57	7.37646	[M-2H]-2
12.62	1.33	FA4F2G(SO4-2)1G2Lac2	nd	-	-	-
		FA4BG3Sg(6)1Sg(3)1	1096.41	1096.39	18.5153	[M-H]-3
		FA3F(2)3G3S(6)2	1096.41	1096.4	10.8537	[M-H]-3
12.73	0.55	FA4F4G(SO4-2)1G2GlcNAc3	nd	-	-	-
12.87	0.45	FA3'F(2)3G2G(*)1Ga1Sg(3)1	nd	-	-	-
13.04	0.3	FA3'F(2)3G2G(*)1Ga1Sg(3)1	nd	-	-	-
13.16	0.51	FA4F3G(SO4-2)1G3GlcNAc4	nd	-	-	-
		A4F4G3Sg(3)1S(3)1	1754.62	1754.64	8.49178	[M-H]-2
13.29	0.53	FA4F4G4S(6)1	1169.75	1169.76	9.40362	[M-H]-3
13.56	0.69	FA4F2G3S(6)3	1217.77	1217.77	3.03834	[M-H]-3	*
		A4F3G3S(3)3	1217.77	1217.77	3.03834	[M-H]-3	*
		A4F4G4S(6)2	1218.09	1218.11	17.6503	[M-H]-3
		A3'F(2)2G2G(*)1Ga1Sg(6)2	nd	-	-	-
14.58	0.74	A4F1G4S(6)4	1266.12	1266.11	7.18734	[M-H]-3

## Sheet: Table Legends
Supplementary Table 6
Glycan structures identified in each peak of each exoglycosidase digest. The digests are arranged sequentially in adjacent columns. The peaks are arranged in rows, labelled with GU and the % area for the peak. The columns labelled (%) contain the proposed % area contributed by individual glycan species. Glycans are colour coded into groups based on their features. G(*) indicates galactose decorat…
Supplementary Table 7
Undigested N-glycans were analysed using a Waters Xevo G2 Q-TOF mass spectrometer in negative mode. For most glycans, the double-charged ion [M-2H]-2 was the most abundant and is what is reported here. In some cases the mono-charged [M-H]-1 or triple-charged [M-3H]-3 ion was more abundant. The theoretical mass for the glycan with 2AB attached to the reducing end was obtained from the GlycoWorkben…
